# Supplementary material for: A Boron Delivery Antibody (BDA) with Boronated Specific Residues: New Perspectives in Boron Neutron Capture Therapy from an In Silico Investigation
Source: Cells. 2021 Nov 18;10(11):3225. doi: 10.3390/cells10113225 (PMC8618907; doi:10.3390/cells10113225)
Supplement: Supplementary file 1 [file cells-10-03225-s001.zip]

Archive with 1 entries (1 files):
- cells-1458144-supplementary.pdf
